# Supplementary material for: Vaccine-induced protection against SARS-CoV-2 requires IFN-γ-driven cellular immune response
Source: Nat Commun. 2023 Jun 10;14:3440. doi: 10.1038/s41467-023-39096-y (PMC10257169; doi:10.1038/s41467-023-39096-y)
Supplement: Supplementary file 3 — Source Data [file 41467_2023_39096_MOESM3_ESM.xlsx]

## Sheet: Fig.1b
Fig.1b
WT	µMT
5706.49	1.81499
2135.03	0
1470.39	0
2412.3	0
4962.88	0

## Sheet: Fig.1c
Fig.1c
CD4 CD44 IFNγ				+ SpikeAlpha				- SpikeAlpha
		WT BNT	8.53	10.33	6.33		0.5	0.45	0.2
		WT unvaccinated	0.58	0.43	0.51		0.31	0.61	0.45
		µMt BNT	10.56	13.83	15.18		0.7	0.26	0.17
		µMt unvaccinated	0.18	0.44	0.22		0.24	0.1	0.12
				+ SpikeAlpha				- SpikeAlpha
CD8 CD44 IFNγ		WT BNT	9.57	9.85	6.77		0.13	0.2	0.1
		WT unvaccinated	1.77	1.1	1.25		0.22	0.38	0.21
		µMt BNT	13.6	22.13	19.89		0.07	0.07	0.09
		µMt unvaccinated	1	0.86	0.77		0.43	0.16	0.21

## Sheet: Fig.1d
Fig.1d
CD4 CD44 IFNγ				+ SpikeOmicron				- SpikeOmicron
		WT BNT	11.6	8.58	6.43		0.29	0.14	0.27
		WT unvaccinated	0	0.64	0.27		0.36	0.46	0.28
		µMt BNT	6.69	30.58	14.57		0.21	0.35	0.2
		µMt unvaccinated	0.12	0.64	0.38		0.32	0.35	0.26
				+ SpikeOmicron				- SpikeOmicron
CD8 CD44 IFNγ		WT BNT	17.11	6.94	3.86		0.06	0.02	0.03
		WT unvaccinated	0.46	0.66	0.5		0.13	0.12	0.1
		µMt BNT	8.72	25.04	14.66		0.08	0.21	0.14
		µMt unvaccinated	0.24	0.45	0.33		0.04	0.44	0.15

## Sheet: Fig.1e
Fig.1e
CD4 CD44 IL4				+ SpikeAlpha				- SpikeAlpha
		WT BNT	0.88	0.59	0.73		0.36	0.32	0.4
		WT unvaccinated	0	0.29	0.15		0.16	0.61	0.33
		µMt BNT	0.94	1.34	0.39		0.7	0.96	1.73
		µMt unvaccinated	1.43	1.66	0.92		1.65	0.97	0.88
CD8 CD44 IL4				+ SpikeAlpha				- SpikeAlpha
		WT BNT	0.85	0.27	0.23		0.33	0.27	0.26
		WT unvaccinated	0.12	0.25	0.17		0.11	0.13	0.11
		µMt BNT	0.42	0.48	0.22		0.36	0.35	0.8
		µMt unvaccinated	0.48	0.38	0.19		0.5	0.39	0.44

## Sheet: Fig.1f
Fig.1f
CD4 CD44 IL4				+ SpikeOmicron				- SpikeOmicron
		WT BNT	0.9	0.83	0.16		0.5	0.43	0.68
		WT unvaccinated	0.42	0.25	0.32		0	0.46	0.19
		µMt BNT	0.51	1.32	0.91		0.83	1.46	0.74
		µMt unvaccinated	1.17	1.33	0.51		1.06	1.59	0.76
CD8 CD44 IL4				+ SpikeOmicron				- SpikeOmicron
		WT BNT	0.49	0.34	0.19		0.22	0.15	0.28
		WT unvaccinated	0.11	0.11	0.16		0	0.12	0.08
		µMt BNT	0.33	0.35	0.45		0.35	0.48	0.14
		µMt unvaccinated	0.1	0.75	0.23		0.26	0.77	0.23

## Sheet: Fig.2b
Fig.2b
Lung					WT BNT Alpha						WT unvaccinated Alpha								µMT BNT Alpha							µMT unvaccinated Alpha
	48H	1.12478e-05	4.59979e-06	0.000418661	4.56802e-06	0.0026278	5.54646e-06		0.444421	0.185565	0.0121744	0.0250334	0.0647041	0.0390103		0.0400535	0.0266093	0.040386	0.00583925	0.0105253	0.00526263		0.550953	0.133046	0.0934281	0.175556	0.408951	0.115824
	96H	0.000214015	0.00215216	0.000294387	0.00250669	0.00347895	0.000563347		0.0021822	0.0066329	0.00734002	0.0994421	0.00755386	0.0582998		0.00433426	0.0255253	0.14161	1.22264	0.234881	0.264255		4.59479	9.38268	0.454974	1.57	0.812	5.23
NT
	48H	2.67519e-05	0.000158643	5.16812e-05	6.80118e-05	7.72557e-05	5.09697e-05		0.00181261	0.00207937	0.00278576	0.00126238	0.00259921	0.000226577		0.000629347	0.000113592	0.000610504	0.000119908	0.000363493	0.000429283		0.000668964	0.00127456	0.00243164	0.00164718	0.000417544	0.00110338
	96H	5.54646e-05	4.25642e-05	3.51024e-05	9.91519e-05	3.51024e-05	9.91519e-05		0.000351111	0.000228763	0.000434694	0.000114076	9.87899e-05	0.000327046		0.00136024	0.00184777	0.000886249	0.000474929	0.000315516	0.000192881		0.000892414	0.00504825	0.00621513	0.000942037	0.000837323	0.00151332

## Sheet: Fig.2c
Fig.2c
Lung					WT BNT Omicron BA.1						WT unvaccinated Omicron BA.1								µMT BNT Omicron BA.1							µMT unvaccinated Omicron BA.1
	48H	5.43232e-06	2.99295e-06	2.43103e-06	4.08849e-06	1.93397e-06	0.000182477		0.000358399	0.000144357	0.00474295	0.00831539	0.000219097	0.000241424		0.00261314	0.000117098	0.0065695	0.000726015	0.00390625	0.000367492		0.000503352	0.000191549	0.0164018	0.00564035	0.00564035	0.0164018
	96H	3.12005e-06	3.34399e-06	9.4859e-06	2.93136e-06	3.47204e-06	1.8681e-06		0.00261314	0.00274306	0.00526263	0.0044871	0.00526263	0.00274306		3.63403e-06	2.6974e-06	3.45729e-05	8.16606e-05	3.63403e-06	8.16606e-05		0.00280069	0.00230663	8.81304e-05	0.000163321	0.00230663	0.00280069
NT
	48H	0.000282006	0.000253803	0.000251255	0.000326055	0.000239986	0.000308838		0.000379146	0.000419665	0.000433046	0.000334456	0.000296809	0.000247907		0.000222518	0.000178323	0.000194497	0.000187535	0.00022464	0.00020963		0.000249053	0.000312787	0.000215841	0.000276827	0.000276555	0.000314881
	96H	0.000270015	0.00022716	0.000214147	0.000194681	0.000180027	0.000151271		0.00034393	0.000278794	0.000306293	0.000288996	0.000421113	0.000531567		0.000193776	0.000149324	0.000185405	0.000197815	0.000219883	0.000177564		0.000259633	0.000317431	0.000228886	0.000200651	0.00026345	0.000334421

## Sheet: Fig.3b
Fig.3b
IFNγ	WT BNT	WT unvaccinated	µMt BNT	µMt unvaccinated
	0	5.39	286.17	0.43
	6.39	0	113.86	3.05
	0	0	156.82	0
	0	0	325.59	0
	0	0	128.13	0
	0	8.27	40.6	0
	0	0	213.23	0.65
	0	5.93	37.52	0.26
	0	0	25.73	0
	0	3.93	84.86	0
			320.68	0
			215.46	0
CXCL1	WT BNT	WT unvaccinated	µMt BNT	µMt unvaccinated
	0	193.02	435.49	55.58
	46.17	64.47	218.37	46.24
	38.78	178.99	291.34	44.17
	95.75	62.45	149.13	45.04
	59.56	184.67	138.2	66.05
	32.32	145.23	337.21	51.09
	19.35	49.56	164.03	58.21
	81.12	48.78	87.61	45.64
	76.09	40.79	275.52	39.41
	45.51	58.91	72.79	66.52
			82.45	93.57
			138.63	51.95
MCP-1	WT BNT	WT unvaccinated	µMt BNT	µMt unvaccinated
	20.58	190.73	136.33	38.32
	0	65.1	150.23	35.22
	0	168.64	70.18	0
	119.77	36.39	71.62	0
	0	142.6	50.26	0
	14.47	139.55	160.54	23.82
	0	60.88	154.56	44.97
	128.77	72.43	40.28	40.38
	41.64	0	235.96	0
	0	0	49.14	57.45
			38.53	65.06
			125.78	0
IP-10	WT BNT	WT unvaccinated	µMt BNT	µMt unvaccinated
	31.74	182.73	265.41	58.43
	0	33.78	245.84	45.07
	0	183.51	177.3	41.98
	0	73.94	169.62	26.61
	0	225.68	143.59	98.5
	0	88.67	317.81	30.36
	0	19.36	156.43	48.01
	27.92	13.71	61.37	45.34
	0	29.3	347.06	24.34
	0	19.4	59.28	83.45
			52.88	187.99
			197.95	41.88
TNF-α	WT BNT	WT unvaccinated	µMt BNT	µMt unvaccinated
	11.52	5.32	9.15	6.17
	9.6	11.49	12.61	0
	0	9.37	37.33	0
	0	9.21	0	0
	0	0	0	0
	0	0	0	0
	0	0	0	0
	0	0	0	0
	0	0	0	0
	0	0	0	0
			0	0
			0	0
IL-12p70	WT BNT	WT unvaccinated	µMt BNT	µMt unvaccinated
	3.44	37.29	2.84	0
	13.08	36.51	35.17	0
	0	18.07	48.08	0
	0	19.6	0	0
	0	0	72.2	0
	0	0	0	0
	0	0	0	0
	0	0	0	0
	0	0	0	0
	0	0	0	0
			0	0
			0	0
RANTES	WT BNT	WT unvaccinated	µMt BNT	µMt unvaccinated
	0	9.72	6.76	0
	0	12.4	10.73	0
	0	7.54	0	0
	0	9.74	26.91	0
	0	0	0	0
	0	0	0	0
	0	0	0	0
	0	0	0	0
	0	0	0	0
	0	0	0	0
			0	0
			0	0
IL-1β	WT BNT	WT unvaccinated	µMt BNT	µMt unvaccinated
	17.8	37.47	27.95	0
	76.35	58.66	37.51	0
	5.39	42.66	0	0
	46.32	73.91	114.86	0
	14.43	0	0	0
	0	0	0	0
	0	0	0	0
	0	0	0	0
	0	0	0	0
	0	0	0	0
			0	0
			0	0
GM-CSF	WT BNT	WT unvaccinated	µMt BNT	µMt unvaccinated
	26.01	47.55	3.42	14.56
	20.93	71.26	20.09	10.97
	0	43.1	0	0
	0	68.27	28.63	0
	0	0	27.55	0
	0	0	40.83	0
	0	0	76.43	0
	0	0	14.59	0
	0	0	117.14	0
	0	0	0	0
			0	0
			0	0
IL-10	WT BNT	WT unvaccinated	µMt BNT	µMt unvaccinated
	351.52	175.92	26.67	10.88
	36.93	0	57.87	0
	250.52	354.01	35.27	0
	3.24	23.92	76.42	15.91
	0	314.33	1.09	47.27
	175.71	159.93	162.5	40.13
	101.87	0	260.63	0
	268.81	16.67	59.56	35.27
	50.31	8.46	485.52	22.46
	0	0.57	83.55	0
			3.22	0
			0	0
IL-6	WT BNT	WT unvaccinated	µMt BNT	µMt unvaccinated
	362.4	32.51	0.52	0
	16.56	58.41	1.01	0
	175.83	26.88	18.98	0
	0	47.6	36.51	0
	0	0	1.16	0
	0	0	100.21	0
	0	0	0	0
	0	0	0	0
	0	0	0	0
	0	0	0	0
			0	0
			0	0
IFN-α	WT BNT	WT unvaccinated	µMt BNT	µMt unvaccinated
	33.7	5.91	5.44	0
	15.91	0	0	0
	0	0	34.93	0
	0	0	0	0
	0	0	0	0
	0	0	0	0
	0	0	0	0
	0	0	0	0
	0	0	0	0
	0	0	0	0
			0	0
			0	0
IFN-β	WT BNT	WT unvaccinated	µMt BNT	µMt unvaccinated
	4.46	14.16	1.4	1.27
	0	0	0.61	0.93
	9.11	0	0	6.98
	0	13.93	1.03	1.56
	0.31	0	9.55	0
	0.51	15.93	19.07	0
	9.65	6.4	1.5	0
	5.18	0.03	33.19	0
	0	0	0	0
	0	0	0	0
			0	0
			0	0

## Sheet: Fig.3d
Fig.3d
IFN-γ-lung		WT BNT Alpha							WT unvaccinated Alpha							µMT BNT Alpha							µMT unvaccinated Alpha
	48H	1.0641e-05	1.139e-05	3.6495e-05	7.128e-05	2.4142e-06	1.33402e-05		2.4175e-05	0.00043101	1.9995e-05	1.1248e-05	1.1839e-05	1.8916e-05		0.00212253	0.00243815	0.00135265	0.00119398	0.0008269	0.00081879		0.00010627	0.00037521	0.0002231	1.377e-06	0.00015886	1.615e-06
	96H	6.82115e-06	7.3e-06	1.34e-05	1.57e-05	1.55e-06	5.55e-06		2.55e-05	0.000276	2.28e-05	7.21e-05	7.59e-05	2.21e-05		0.0001361	0.0001563	0.000867	0.000765	0.00053	0.000525		6.81e-05	0.000141	0.000143	6.83e-06	0.000102	5.04e-06
IFN-γ-NT	48H	4.638e-07	6.6135e-08	3.5888e-07	5.6782e-08	1.6172e-07	6.0356e-07		1.7551e-06	4.0994e-07	7.5868e-07	4.0376e-07	1.3885e-07	2.1833e-06		3.344e-06	2.6342e-05	7.7793e-05	9.9285e-06	1.6627e-05	8.8862e-06		2.2682e-06	2.6603e-06	4.0376e-07	2.191e-06	2.5235e-08	6.1707e-08
	96H	3.11694e-07	3.44e-07	1.41e-07	5.82e-08	1.09e-07	2.06e-07		1.68e-06	2.75e-07	5.1e-07	2.71e-07	9.33e-07	1.47e-06		7.25e-07	1.77e-06	1.23e-05	3.67e-06	8.12e-06	5.97e-06		1.52e-06	1.39e-06	6.71e-07	1.47e-06	1.7e-07	4.15e-07

## Sheet: Fig.3e
Fig.3e
IFN-γ-lung		WT BNT Omicron BA.1							WT unvaccinated Omicron BA.1							µMT BNT Omicron BA.1							µMT unvaccinated Omicron BA.1
	48H	0.00011873	0.00056479	8.1879e-05	0.00230663	9.8731e-05	0.00025628		1.5049e-05	1.248e-05	0.00089862	0.00037005	0.00047823	0.00018706		0.00541058	0.00541058	0.0149885	0.0025806	0.0117597	0.00189972		4.822e-05	3.7833e-05	2.871e-06	0.00041633	3.56422e-05	7.15321e-05
	96H	3.7312e-05	7.6294e-06	1.2171e-05	1.9099e-05	2.1282e-05	0.00067632		5.2473e-05	1.5279e-05	1.1356e-05	5.4774e-05	6.132e-06	3.722e-05		0.00018891	5.0685e-05	0.00013829	0.00065328	0.00071331	0.0003789		5.3876e-05	0.00104665	0.000878952	3.9714e-05	2.6896e-05	1.355e-05
IFN-γ-NT	48H	1.1248e-05	1.2514e-06	4.0322e-06	7.1345e-06	6.4688e-07	5.4396e-07		3.4619e-06	6.2484e-07	1.0509e-06	6.9516e-07	8.0194e-07	2.6454e-07		3.6041e-05	3.0178e-05	4.762e-06	1.079e-05	6.2919e-05	2.3351e-05		1.7071e-06	9.657e-06	2.2999e-06	4.5112e-07	7.149e-07	2.1512e-06
	96H	7.5767e-06	5.0335e-06	1.7673e-06	8.8366e-07	4.7027e-07	2.3842e-07		2.431e-06	4.3878e-07	1.573e-07	3.189e-06	1.1442e-05	2.2033e-05		1.0596e-06	1.6814e-05	4.083e-05	5.2881e-05	6.1449e-05	3.5888e-07		2.1666e-08	1.6814e-06	1.7094e-07	6.52212e-06	2.6551e-07	5.3116e-08

[truncated: 22 more sheets: Fig.3f, Fig.3g, Fig.3h, Fig.3i, Fig.4b, Fig.4c, Fig.4f, Fig.4g, Fig.4h, Fig.4i, Fig.4j, Fig.4k, Fig.6b, Fig.6e, Fig.7b, Fig.7e, Fig.7f, Fig.8b, Fig.8c, Fig.8d …]
